# Supplementary material for: The Impact of Artificial Intelligence-Supported Instruction on Student Learning in STEM: A Systematic Review and Meta-Analysis
Source: J Intell. 2026 Jun 15;14(6):109. doi: 10.3390/jintelligence14060109 (PMC13302280; doi:10.3390/jintelligence14060109)
Supplement: Supplementary file 1 [file jintelligence-14-00109-s001.zip]

Archive with 1 entries (1 files):
- jintelligence-4235199-supplementary.pdf
